# Supplementary material for: The Influence of the Explant’s Type on the Performance of Synthetic Seeds of Blackberry (Rubus spp.)
Source: Plants (Basel). 2023 Dec 21;13(1):32. doi: 10.3390/plants13010032 (PMC10781007; doi:10.3390/plants13010032)
Supplement: Supplementary file 1 [file plants-13-00032-s001.zip]

Archive with 1 entries (1 files):
- plants-2621140-supplementary.pdf
